# Supplementary material for: Soy and Gastrointestinal Health: A Review
Source: Nutrients. 2023 Apr 19;15(8):1959. doi: 10.3390/nu15081959 (PMC10144768; doi:10.3390/nu15081959)
Supplement: Supplementary file 1 [file nutrients-15-01959-s001.zip]

Archive with 1 entries (1 files):
- nutrients-2329187-supplementary.pdf
